# Supplementary material for: Effect of modified graded recession and anteriorization on unilateral superior oblique palsy: a retrospective study
Source: BMC Ophthalmol. 2017 Mar 14;17:27. doi: 10.1186/s12886-017-0422-6 (PMC5351157; doi:10.1186/s12886-017-0422-6)
Supplement: Additional file 1: — SOP Dataset (2006–2015). SOP data of the 26 patients examined at our institution from 2006 to 2015. (XLSX 13 kb) [file 12886_2017_422_MOESM1_ESM.xlsx]

## Sheet: Sheet1
Patient Number	Age	Disease	Preop. Prism Diopter(PD)			Surgical Volume(mm)		Postop. PD(1yr)		Preop. IOOA	Preop. Headtilt or Diplopia	Postop. IOOA(1yr)	Gender	Postop. Head tilt or Diplopia
			near	far	average	inf	temp	near	far
1	4	SOP(OD)	18	18	18	4	2	2	3	2	+	0.5	F	negative
2	40	SOP(OD)	14	14	14	4	2	4	5	2	+	1	F	negative
3	7	SOP(OS)	12	10	11	6	2	0	0	1	+	0	F	negative
4	5	SOP(OS)	10	10	10	6	2	4	5	1	+	0.5	M	negative
5	5	SOP(OS)	14	14	14	6	2	0	0	1	+	0	M	negative
6	12	SOP(OD)	14	20	17	4	2	2	2	2	+	0	F	negative
7	4	SOP(OD)	16	14	15	4	2	0	0	2	+	0	F	negative
8	13	SOP(OS)	20	18	19	2	0	0	0	2	+	0	M	negative
9	14	SOP(OD)	12	23	17.5	2	0	0	0	3	+	0	M	negative
10	11	SOP(OS)	6	10	8	5	2	0	0	3	+	0	M	negative
11	6	SOP(OD)	10	12	11	5	2	2	0	2	+	0	M	negative
12	20	SOP(OS)	6	10	8	7	2	0	0	0.5	+	0	M	negative
13	3	SOP(OS)	18	18	18	4	2	2	2	2	+	0	M	negative
14	3	SOP(OD)	10	16	13	5	2	0	0	2	+	0	M	negative
15	4	SOP(OS)	9	8	8.5	7	2	0	0	1	+	0	F	negative
16	7	SOP(OD)	4	4	4	7	2	0	0	1	+	0	M	negative
17	6	SOP(OD)	18	16	17	4	2	0	0	2	+	0	F	negative
18	21	SOP(OD)	16	22	19	4	2	3	3	3	+	0.5	M	negative
19	7	SOP(OS)	16	16	16	4	2	6	6	2	+	1	M	negative
20	6	SOP(OS)	18	16	17	4	2	0	0	2	+	0	F	negative
21	20	SOP(OS)	30	30	30	3	0	5	5	2	+	1	M	negative
22	9	SOP(OD)	18	18	18	4	2	0	0	2	+	0	F	negative
23	10	SOP(OS)	16	16	16	4	2	0	0	2	+	0	F	negative
24	4	SOP(OS)	20	18	19	2	0	0	0	3	+	0	M	negative
25	28	SOP(OS)	4	5	4.5	7	2	0	0	1	+	0	M	negative
26	15	SOP(OS)	18	14	16	3	0	0	0	2.5	+	0	M	negative
